# Supplementary material for: Spatial and Temporal Patterns of Ross River Virus in Queensland, 2001–2020
Source: Trop Med Infect Dis. 2021 Aug 3;6(3):145. doi: 10.3390/tropicalmed6030145 (PMC8396220; doi:10.3390/tropicalmed6030145)
Supplement: Supplementary file 1 [file tropicalmed-06-00145-s001.zip]

Archive with 1 entries (1 files):
- tropicalmed-1280251-supplementary.pdf
